# Supplementary material for: Circulating Markers of Cardiovascular Health in Hypogonadism Before and After Testosterone Therapy: Molecular Aspects and Formulation Comparison
Source: Int J Mol Sci. 2026 Jul 5;27(13):6035. doi: 10.3390/ijms27136035 (PMC13362008; doi:10.3390/ijms27136035)
Supplement: Supplementary file 1 [file ijms-27-06035-s001.zip]

Archive with 1 entries (1 files):
- ijms-4396578-supplementary.pdf
